# Supplementary material for: Managing congestion at visitor hotspots using park-level use level data: Case study of a Chinese World Heritage Site
Source: PLoS One. 2019 Jul 26;14(7):e0215266. doi: 10.1371/journal.pone.0215266 (PMC6660066; doi:10.1371/journal.pone.0215266)
Supplement: S1 Data — (XLS) [file pone.0215266.s001.xls]

## Sheet: Sheet1
time	ChinaNationalDay	Average	Limiting	ChineseNewYear	Preferred	Acceptable
1899-12-31 07:00:00	1	0.4	56	3.57143	27	45
1899-12-31 07:10:00	2	0.38596	56	11.3333	27	45
1899-12-31 07:20:00	4	0.54386	56	13	27	45
1899-12-31 07:30:00	5	0.45902	56	16.6667	27	45
1899-12-31 07:40:00	4	0.80328	56	26.3333	27	45
1899-12-31 07:50:00	12	2.88525	56	20.7143	27	45
1899-12-31 08:00:00	15	4.77049	56	24.2857	27	45
1899-12-31 08:10:00	14	6.98333	56	34.2857	27	45
1899-12-31 08:20:00	24	7.68333	56	44.1429	27	45
1899-12-31 08:30:00	25	10.4407	56	60.4286	27	45
1899-12-31 08:40:00	26	13.2623	56	80.5714	27	45
1899-12-31 08:50:00	26	15.6167	56	91	27	45
1899-12-31 09:00:00	34.8571	17.5932	56	107.571	27	45
1899-12-31 09:10:00	37	22.8621	56	103.857	27	45
1899-12-31 09:20:00	38	26.0678	56	113	27	45
1899-12-31 09:30:00	54.8571	34.2807	56	127.571	27	45
1899-12-31 09:40:00	62	36.875	56	130.714	27	45
1899-12-31 09:50:00	67	42.875	56	135.286	27	45
1899-12-31 10:00:00	76.7143	46.1552	56	133	27	45
1899-12-31 10:10:00	86	43.9483	56	138.286	27	45
1899-12-31 10:20:00	88	41.5333	56	131.143	27	45
1899-12-31 10:30:00	87	42.4483	56	138.714	27	45
1899-12-31 10:40:00	76	41.9667	56	141.714	27	45
1899-12-31 10:50:00	78	40.983	56	147.857	27	45
1899-12-31 11:00:00	79.7143	37.6333	56	136.857	27	45
1899-12-31 11:10:00	81	35.8361	56	156	27	45
1899-12-31 11:20:00	80	36.6885	56	147.857	27	45
1899-12-31 11:30:00	80	33.8475	56	146.143	27	45
1899-12-31 11:40:00	79	31.4098	56	145.714	27	45
1899-12-31 11:50:00	60	29.5667	56	131.714	27	45
1899-12-31 12:00:00	62.2857	26.7903	56	140.333	27	45
1899-12-31 12:10:00	48	27.0656	56	151.667	27	45
1899-12-31 12:20:00	51	25.5082	56	146.667	27	45
1899-12-31 12:30:00	41	25.0328	56	124.5	27	45
1899-12-31 12:40:00	40	23.8833	56	124	27	45
1899-12-31 12:50:00	36	22.1356	56	109.667	27	45
1899-12-31 13:00:00	19.5714	22.6897	56	88	27	45
1899-12-31 13:10:00	22	22.3667	56	88.5	27	45
1899-12-31 13:20:00	21	23.625	56	83.8333	27	45
1899-12-31 13:30:00	18	23.322	56	83.5	27	45
1899-12-31 13:40:00	17	26.1167	56	91	27	45
1899-12-31 13:50:00	18	27.8983	56	89	27	45
1899-12-31 14:00:00	22.4286	25.9322	56	89.8333	27	45
1899-12-31 14:10:00	19	26.3793	56	79.8333	27	45
1899-12-31 14:20:00	19	27.7018	56	77.8333	27	45
1899-12-31 14:30:00	16	27.6271	56	73	27	45
1899-12-31 14:40:00	18	27.5085	56	54.8333	27	45
1899-12-31 14:50:00	19	28.3103	56	41.5	27	45
1899-12-31 15:00:00	16.2857	26.5424	56	42.8571	27	45
1899-12-31 15:10:00	18	26.0328	56	24	27	45
1899-12-31 15:20:00	19	22.6949	56	18.1429	27	45
1899-12-31 15:30:00	21	21.9	56	13.7143	27	45
1899-12-31 15:40:00	24	19.4915	56	10.5714	27	45
1899-12-31 15:50:00	23	16.5862	56	7	27	45
1899-12-31 16:00:00	16	13.8833	56	6.42857	27	45
1899-12-31 16:10:00	17	11.0833	56	3	27	45
1899-12-31 16:20:00	19	9.08197	56	1	27	45
1899-12-31 16:30:00	18	6.83607	56	2	27	45
1899-12-31 16:40:00	10	3.65	56	0	27	45
1899-12-31 16:50:00	8	2.76667	56	1	27	45
1899-12-31 17:00:00	5.85714	1.62069	56	0	27	45
