# Supplementary material for: Managing congestion at visitor hotspots using park-level use level data: Case study of a Chinese World Heritage Site
Source: PLoS One. 2019 Jul 26;14(7):e0215266. doi: 10.1371/journal.pone.0215266 (PMC6660066; doi:10.1371/journal.pone.0215266)
Supplement: S2 Data — (XLSX) [file pone.0215266.s002.xlsx]

## Sheet: Sheet1
Entrancecounts	Max.density	Ave.density
11738	28	11
31226	170	115
38950	232	168
38734	227	120.9
34792	206	117.1
27542	179	72.2
27160	201	73.2
20628	162	44.6
18724	156	31.9
11070	47	12.8
13360	61	21.4
11994	43	14.2
11000	38	10.1
7632	42	10.4
5706	45	13.9
5880	52	12.8
10142	30	7.7
12018	47	16
6382	45	12.9
8990	45	14.1
7032	67	16.5
8362	40	10.7
6566	63	14.7
10236	59	17.9
8456	62	14.1
6830	47	11.8
9804	78	18
4902	33	10
5224	28	6
6228	51	11.4
6840	35	11.6
10848	51	19.6
15134	101	30.3
5120	40	8.8
4538	25	8
9466	38	10.1
8198	31	8
9492	35	8.5
19956	129	28.9
14488	114	17.6
10264	25	5.8
10628	22	5.8
6436	26	5.2
5740	12	3.4
8852	12	4.1
19104	67	17.7
12646	42	10.2
9438	26	6.9
6166	13	4.4
5360	14	3.8
9598	31	7.1
13392	47	13.9
9978	31	10.1
6782	19	7.9
9780	36	10.4
8796	49	10.3
6740	19	5.7
12514	31	9.3
21242	75	17.6
11926	31	9.9
7986	24	7.4
7038	27	6.2
9722	53	9.8
8688	42	11.7
9104	54	10.9
9034	38	9.5
19086	65	25.6
11490	52	15
9370	65	14.8
11802	53	14.9
10766	69	17.3
8358	33	9.5
10228	47	12.7
24492	58	23
13032	53	15.3
10154	54	16.2
9010	45	12
12740	31	7.8
27986	128	39.1
25726	147	41.6
24166	134	52.6
20200	135	44.7
20210	111	26.6
10892	41	10.2
6802	37	12.2
7864	44	9.9
17508	57	19.6
24226	158	41
9214	41	11.9
4036	22	6.3
4246	36	6
4564	37	8.8
6358	35	9.7
11262	43	14.6
6554	33	7.2
5448	38	7.9
7474	45	10
6324	27	7.6
9674	48	10.2
6868	35	8.1
10246	44	10.6
8160	38	90.4
7650	37	9.3
9204	46	12.8
17976	61	16.9
